# Supplementary material for: A method to generate small-scale, high-resolution sedimentary bedform architecture models representing realistic geologic facies
Source: Sci Rep. 2017 Aug 23;7:9238. doi: 10.1038/s41598-017-09065-9 (PMC5569078; doi:10.1038/s41598-017-09065-9)
Supplement: Supplementary file 2 — Supplementary Information [file 41598_2017_9065_MOESM2_ESM.zip]

Archive with 13 entries (13 files):
- fig19.m
- fig27.m
- fig36.m
- fig42a.m
- fig63.m
- LogNorm_Distribution.m
- Model_Generator.m
- Value_Assign.m
- DuneInit.m
- DuneTopo.m
- fig3.m
- fig5.m
- fig13.m
