# Supplementary material for: A method to generate small-scale, high-resolution sedimentary bedform architecture models representing realistic geologic facies
Source: Sci Rep. 2017 Aug 23;7:9238. doi: 10.1038/s41598-017-09065-9 (PMC5569078; doi:10.1038/s41598-017-09065-9)
Supplement: Supplementary file 2 — Supplementary Information [file 41598_2017_9065_MOESM2_ESM.zip › LogNorm_Distribution.m]

% This script generates grain size distributions starting from
% the table from Beard and Weyl (1973) "Influence of Texture on Poroisty and Permeability of Unconsolidated Sand, AAPG Bulletin (57(2): 349-369.
% The median grain sizes are used here

 format bank

% Median Sand (clastic) grain sizes of interest in mm
Dmdn_mm = [%1.000
0.840        % Upper Coarse (UCSA)
%0.710
0.590        % Lower Coarse (LCSA)
%0.500
0.420        % Upper Medium (UMSA)
%0.350
0.297        % Lower Medium (LMSA) 
%0.250
0.210        % Upper Fine (UFSA)
%0.177
0.149        % Lower Fine (LFSA)
%0.125
0.105        % Upper Very Fine (UVFSA)
%0.088
0.074        % Lower Very fine (LVFSA)
% 0.062
0.053        % Silt - Upper Coarse (UCSI)
%0.044
];

%Trask Sorting Co-efficient So 
% So = sqrt(D25/D75)
%      EWS   VWS   WS    MS    PS   VPS
So = [1.05; 1.15; 1.30; 1.70; 2.35; 4.20];

% The sizes are Log-Normally distributed. If a variable D is log-normally
% distributed, then Y=ln(D) is normally distributed. 
% Expressing D in terms of Y, the sorting co-efficient can be written as
% So=exp(Y25-Y75)/2 
% Now for a normal distribution the quantile function is written as ....

% Std dev= ln(So)/0.6744

Stdev=log(So)/0.6744;

% The Geometric mean or median of lognormal distribution is GM=exp(mu)
% Therefore mu (mean) of the distribution is log(median)
Dmean=log(Dmdn_mm);

% With the mean and Std deviation, the distribution can be generated for
% required probabilities 

start = 1/1000; stop= 1-1/1000;
prob = [start:(stop-start)/1000:stop];

IFT = 30; % IFT = interfacial tension used for calculating Pth
Dia_mm=cell(6,9);
for i = 1:numel(Stdev) % for each sorting e.g. extremely well sorted
    for j = 1:numel(Dmean) % for each grain size e.g. upper coarse
        log_percents = norminv(prob,Dmean(j),Stdev(i)); % Obtaining normal distribution of log D values using Stdev and Dmean
        mm_percents = exp(log_percents); % convert log values to true mm dimensions
        mm_percents=mm_percents';
        Dia_mm{i,j}=mm_percents;
    end
end

LMean=[]; Lstdev=[]; Dmin=[]; Dmax=[];D_mean_trunc=[]; D_sigma_trunc=[]; Y=[];truncmax=[];
for i = 1:numel(Stdev) % for each sorting e.g. extremely well sorted
    for j = 1:numel(Dmean) % for each grain size e.g. upper coarse
         LMean(i,j)=mean(log(Dia_mm{i,j})); %log mean
         Lstdev(i,j)=std(log(Dia_mm{i,j})); %log stdev
         dia_min(i,j)=log(0.044);  %Lower Limit of grain size for truncation
         dia_max(i,j)=log(9.6);    %Upper Limit of grain size for truncation
         %Lines 70 and 71 can be modified as per the truncation needed.
         Zmin(i,j)=(dia_min(i,j)-LMean(i,j))/Lstdev(i,j);
         Zmax(i,j)=(dia_max(i,j)-LMean(i,j))/Lstdev(i,j);
         Qmin(i,j)=normcdf(Zmin(i,j));
         Qmax(i,j)=normcdf(Zmax(i,j));
    end
end

%%


Sort = {'EWS';'VWS';'WS';'MS';'PS';'VPS'};

UCSA= LMean(:,1); LCSA= LMean(:,2); UMSA= LMean(:,3); LMSA= LMean(:,4); UFSA= LMean(:,5); 
LFSA= LMean(:,6); UVFSA=LMean(:,7); LVFSA=LMean(:,8); UCSI= LMean(:,9);

MeanData = table(UCSA,LCSA,UMSA,LMSA,UFSA,LFSA,UVFSA,LVFSA,UCSI,'RowNames',Sort);

UCSA= Lstdev(:,1); LCSA= Lstdev(:,2); UMSA= Lstdev(:,3); LMSA= Lstdev(:,4); UFSA= Lstdev(:,5); 
LFSA= Lstdev(:,6); UVFSA=Lstdev(:,7); LVFSA=Lstdev(:,8); UCSI= Lstdev(:,9);
       
StdevData = table(UCSA,LCSA,UMSA,LMSA,UFSA,LFSA,UVFSA,LVFSA,UCSI,'RowNames',Sort);

UCSA= Qmin(:,1); LCSA= Qmin(:,2); UMSA= Qmin(:,3); LMSA= Qmin(:,4); UFSA= Qmin(:,5); 
LFSA= Qmin(:,6); UVFSA=Qmin(:,7); LVFSA=Qmin(:,8); UCSI= Qmin(:,9);

QminData = table(UCSA,LCSA,UMSA,LMSA,UFSA,LFSA,UVFSA,LVFSA,UCSI,'RowNames',Sort);

UCSA= Qmax(:,1); LCSA= Qmax(:,2); UMSA= Qmax(:,3); LMSA= Qmax(:,4); UFSA= Qmax(:,5); 
LFSA= Qmax(:,6); UVFSA=Qmax(:,7); LVFSA=Qmax(:,8); UCSI= Qmax(:,9);

QmaxData = table(UCSA,LCSA,UMSA,LMSA,UFSA,LFSA,UVFSA,LVFSA,UCSI,'RowNames',Sort);
