# Supplementary material for: A method to generate small-scale, high-resolution sedimentary bedform architecture models representing realistic geologic facies
Source: Sci Rep. 2017 Aug 23;7:9238. doi: 10.1038/s41598-017-09065-9 (PMC5569078; doi:10.1038/s41598-017-09065-9)
Supplement: Supplementary file 2 — Supplementary Information [file 41598_2017_9065_MOESM2_ESM.zip › Model_Generator.m]

% ModelGenerator - A script for simulating bedforms and crossbedding.  This
% script outputs image files for use as individual frames of Quicktime
% movies or printing.
% File written by Dave Rubin and modified by Carissa Carter
% Last modified in 4/2005

%%%% Comments with '%%%%' symbols at the beginning are additions or modifications of
%%%% original Rubin and Carter scripts.
%%%% Version modified by Meckel, Trevisan, and Krishnamurthy on 6/19/2015 to merge NewDunes,
%%%% Vector2Raster_vert_xsxn, and generate_raw scripts into one with shared
%%%% numberOfSlices, gridDensity, and volume extents. Also, lines 164 and 164
%%%% have been modified to adapt size of the zeroMatrix to xall and yall.

clear all
clf

tic

%%******** ADVANCED: MANUALLY SET INPUT FILES, SEPARATED BY COMMAS ******%%
FilesToRun=char('fig36'); % File with same name must be in present working directory (pwd)
%%***********************************************************************%%

FilesToRun

dT=1; dTrend=0; dZHO=0; NumberofFrames=1; %%%% Eliminates need for MovieMaker.m call in original script

numberOfSlices = 300;  %%%% User Defined, see line ## and use of zerom function 
gridDensity = 5; %%%% User Defined, larger the number higher the number of grids and finer the details; See line 105.
inGrid_all = []; vert_xsxn = []; vert_xsxn_all = []; %%%% Create empty matrices for future variables

FrameNumber=NumberofFrames;
for PHASEF=0:1:(numberOfSlices-1); %%%% This is beginning of new loop for generating serial sections for 3D geocellular model building
%     Iteration = PHASEF;  %%%% The three phase angle variables need to be commented (inactive) in the fig#.m file; Uncomment this line if you want screen output of slice number for following progress
    PHASES = PHASEF+ 180; %%%% Must add values from fig##.m file here
    PHASET = PHASEF+ 0; %%%% Must add values from fig##.m file here
    CurrentFig=FilesToRun;
    
    vert_xsxn = []; %%%% resets variable for each loop over PHASEF
    
DuneInit

ZHORIZ = ZHORIZ + dZHO(FrameNumber);
TRENDF = TRENDF + dTrend(FrameNumber);
TRENDS = TRENDS + dTrend(FrameNumber);
TRENDT = TRENDT + dTrend(FrameNumber);
  
  for N = 1 : NBEDSH
    TIME = 1 + dT(FrameNumber) - N;
    if MORVRT == false; break; end
    
    if FirstRun
      DuneTopo
      
      if max(max(z)) > zref
         MORHRZ = true;
      end
      
      zcont = z;
      FirstRun = false;

    end
    
    if MORHRZ
      x = XSurf;
      y = YSurf;
      DuneTopo;
      zcont = min(z,zcont);
      pause (0.1)
      
      if max(max(zcont)) <= zref; MORHRZ = false; end
      
    end
    if MORVRT
      x = XEdge;
      y = YEdge;
      DuneTopo;

      if mod(TIME,INTXBD) == 0;
       
        vert_xsxn = [vert_xsxn; NaN NaN NaN; XEdge(1:100)' YEdge(1:100)' ZBED(1:100)']; %%%% 3 columns of the lines that make up xbedding; NaN values separate vectors.
        
      end
      
      if max(ZBED) <= -30; MORVRT = false; end
   end

  end  % End of loop to finish each image/model.   

%%%% Preparing the model
xall = []; yall = [];
xall = vert_xsxn(:,2); %%%% 2 is for the blue face in the block model
yall = vert_xsxn(:,3); 
    if PHASEF == 0 %%%% Make a plot of cross section of the model
        plot(vert_xsxn(:,2), vert_xsxn(:,3)) %%%% This will plot cross section (xsxn) of model face spcified in the IF statement above
        box_x = [-45, -45, 45, 45, -45]; box_y = [-25, 10, 10, -25, -25]; %%%% Shows model subset on vertical cross section; See line 102 below
        hold on; 
        plot(box_x, box_y, '-r');
        set(gca, 'FontSize',16)
        xlabel('Model Y-Axis','FontSize',18)
        ylabel('model Z-Axis','FontSize',18)
        hold off
    end
indicies = find(xall>-45 & xall<45 & yall>-25 & yall<10); %%%% Crop model so that every inGrid below will have same dimensions and can be catenated; can be changed - See first plot for understanding range

[tempGrid, inRefVecTemp] = zerom([-25,  10], [-45, 45], gridDensity); %%%% basically defining a matrix size for the geocellular model, initialized with zeros
[inGrid, inRefVec] = vec2mtx(yall, xall, tempGrid, inRefVecTemp); %%%% create binary model inGrid [0,1] for matrix and laminae

vert_xsxn_all = cat(3, vert_xsxn_all, inGrid); %%%% catnates individual vertical cross-sections to form model

end  % End of loop to run multiple files. %%%% and to generate geocellular model

Model_Size = size(vert_xsxn_all) %%%%
Number_of_Cells = Model_Size(1)*Model_Size(2)*Model_Size(3)
save ('vert_xsxn_all.mat','vert_xsxn_all', 'Model_Size'); %%%% Save model workspace variable with binary [0,1] model; Populate model with properties using 'Value_Assign.m'

% Plot view of model with binary values (0 = matrix, 1=laminae)
m = Model_Size(1); n = Model_Size(2); p = Model_Size(3); %%%%
[X,Y,Z] = meshgrid(1:p,1:n,1:m); %%%% Define 3D grid
V = permute(vert_xsxn_all,[2 3 1]); %%%% V needs to be same dimension size as [X,Y,Z] from line above
figure %%%% New Figure
slices = slice(X,Y,Z,V,numberOfSlices,n,5); %%%% Defines slices in plot of model generated, user defined
set(slices,'EdgeColor','none') %%%%
set(gca, 'FontSize',16) %%%%
colormap(flipud(gray(2))) %%%% Change color to BW
lightangle(0,45) %%%%
c = colorbar;
c.Position = [0.72 0.82 0.017 0.08];
c.Ticks = [0.25,0.75];
c.TickLabels = {'Matrix = 0','Laminae = 1'};
axis equal
xlabel('X-Axis','FontSize',18)
ylabel('Y-Axis','FontSize',18)
zlabel('Z-Axis','FontSize',18)

toc %%%% Allows run times to output to screen; See tic entry above (line 17)
