# Supplementary material for: A method to generate small-scale, high-resolution sedimentary bedform architecture models representing realistic geologic facies
Source: Sci Rep. 2017 Aug 23;7:9238. doi: 10.1038/s41598-017-09065-9 (PMC5569078; doi:10.1038/s41598-017-09065-9)
Supplement: Supplementary file 2 — Supplementary Information [file 41598_2017_9065_MOESM2_ESM.zip › Value_Assign.m]

%% This section assigns truncated lognormally distributed Pth and Grain size vales to the 3D bedform structure generated in the previous section
% Capillary pressure is calculated using equation from Berg (1975) "Capillary pressures in stratigraphic traps"

% Facies assignment follows Figure 3 in the associated manuscript
% Grain Sizes - The matrix and laminae cells in the model can be assigned any of the 9 grain size characteistics below 
% Upper Coarse (UCSA)
% Lower Coarse (LCSA)
% Upper Medium (UMSA)
% Lower Medium (LMSA) 
% Upper Fine (UFSA)
% Lower Fine (LFSA)
% Upper Very Fine (UVFSA)
% Lower Very fine (LVFSA)
% Silt - Upper Coarse (UCSI)

% Sorting - The matrix and laminae cells in the model can be assigned any of the 6 sorting characteistics below
% Extremely Well Sorted (EWS)
% Very Well Sorted (VWS)
% Well Sorted (WS)
% Moderately Sorted (MS)
% Poorly Sorted (PS)
% Very Poorly Sorted (VPS)

MatrixSorting=cellstr(input('Enter the Sorting of the Matrix Facies (Example: for Extremely Well Sorted enter EWS)  :','s'))  ;
MatrixSize=cellstr(input('Enter the Size of the Matrix Facies (Example: for Upper Coarse Sand enter UCSA)  :','s'))  ;
LaminaSorting=cellstr(input('Enter the Lamina Facies (Example: for Moderately Sorted enter MS)  :','s'))  ;
LaminaSize=cellstr(input('Enter the Lamina Facies (Example: for Upper Coarse Silt enter UCSI)  :','s'))  ;

LogNorm_Distribution; %Obtaining the parameters for truncated lognormal distribution
load('vert_xsxn_all.mat'); %Saved variables from Model_Generator.m (model data and dimensions)

Mmean=MeanData{MatrixSorting,MatrixSize}; %Log mean Pth of the matrix
Msigma=StdevData{MatrixSorting,MatrixSize}; %Log Std deviation Pth of the matrix
Lmean=MeanData{LaminaSorting,LaminaSize};  %Log mean Pth of the Lamina
Lsigma=StdevData{LaminaSorting,LaminaSize}; %Log Std Deviation Pth of the Lamina

MQmin=QminData{MatrixSorting,MatrixSize}; 
MQmax=QmaxData{MatrixSorting,MatrixSize};
LQmin=QminData{LaminaSorting,LaminaSize};
LQmax=QmaxData{LaminaSorting,LaminaSize};
IFT=30;

for i=1:1:Model_Size(1) % i,j,k must agree with input dimensions of vert_xsxn_all.mat, saved from Model_Generator script
    for j=1:1:Model_Size(2)
        for k=1:1:Model_Size(3)
            if vert_xsxn_all(i,j,k)==0
                DeltaQ=MQmax-MQmin;
                yi=rand;
                U=MQmin+(DeltaQ*yi);
                LogY= Mmean+(Msigma*norminv(U,0,1));
                Y=exp(LogY);
                %randomly assigning value fromtruncated distribution
                vert_xsxn_all_trunc_D(i,j,k)=Y; %Grain Size
                vert_xsxn_all_trunc_Pth(i,j,k)=((16.3*IFT)./(Y/10))*0.0001; %Capillary Pressure
            elseif vert_xsxn_all(i,j,k)==1
                DeltaQ=LQmax-LQmin;
                yi=rand;
                U=LQmin+(DeltaQ*yi);
                LogY= Lmean+(Lsigma*norminv(U,0,1));
                Y=exp(LogY);
                vert_xsxn_all_trunc_D(i,j,k)=Y;
                vert_xsxn_all_trunc_Pth(i,j,k)=((16.3*IFT)./(Y/10))*0.0001;
            end
        end
    end
end

save ('vert_xsxn_all_D.mat','vert_xsxn_all_trunc_D');
save ('vert_xsxn_all_Pth.mat','vert_xsxn_all_trunc_Pth');

% Plot view of model with populated values
m = Model_Size(1); n = Model_Size(2); p = Model_Size(3); %%%%
[X,Y,Z] = meshgrid(1:p,1:n,1:m); %%%% Define 3D grid
V = permute(vert_xsxn_all_trunc_Pth,[2 3 1]); %%%% V needs to be same dimension size as [X,Y,Z] from line above
figure %%%% New Figure
slices = slice(X,Y,Z,V,p,n,5); %%%% Defines slices in plot of model generated, user defined
set(slices,'EdgeColor','none') %%%%
set(gca, 'FontSize',16) %%%%
lightangle(0,45) %%%%
c = colorbar;
c.Position = [0.72 0.82 0.017 0.1];
c.Ticks = [1,5,10];
c.Label.String = 'Pth (MPa)';
c.Label.Rotation = 0;
c.Label.HorizontalAlignment = 'left';
c.Label.VerticalAlignment = 'middle';
axis equal
xlabel('X-Axis','FontSize',18)
ylabel('Y-Axis','FontSize',18)
zlabel('Z-Axis','FontSize',18)
