# Supplementary material for: A method to generate small-scale, high-resolution sedimentary bedform architecture models representing realistic geologic facies
Source: Sci Rep. 2017 Aug 23;7:9238. doi: 10.1038/s41598-017-09065-9 (PMC5569078; doi:10.1038/s41598-017-09065-9)
Supplement: Supplementary file 2 — Supplementary Information [file 41598_2017_9065_MOESM2_ESM.zip › DuneTopo.m]

% DUNETOPO - A subroutine of NEWDUNES that calculates the topography of bedforms at each time step
% File written by Dave Rubin 
% Last modified in 3/2005


% Calculate deposition.
DPOSIT = (DEPRAT*TIME)+DEPCHG*(-DEPPRD/(2*pi))*cos(((DEPFAZ-90)*2*pi/360)+(TIME*2*pi/DEPPRD));

% Calculate bedform asymmetry.
PROFF = ((1-SMTRYF)+SMCHGF*sin(((-TIME/SMPRDF)-SMFAZF/360)*pi*2.0))*pi/2.0;
PROFS = ((1-SMTRYS)+SMCHGS*sin(((-TIME/SMPRDS)-SMFAZS/360)*pi*2.0))*pi/2.0;
PROFT = ((1-SMTRYT)+SMCHGT*sin(((-TIME/SMPRDT)-SMFAZT/360)*pi*2.0))*pi/2.0;

% Calculate bedform sizes.;
sizef = HTRTOF+(HTCHGF*sin(((TIME/HTPRDF)*2*pi)+((HTFAZF-90)*2*pi/360.0)));
sizes = HTRTOS+(HTCHGS*sin(((TIME/HTPRDS)*2*pi)+((HTFAZS-90)*2*pi/360.0)));
sizet = HTRTOT+(HTCHGT*sin(((TIME/HTPRDT)*2*pi)+((HTFAZT-90)*2*pi/360.0)));

% Calculate bedform locations.
dispfd = VELOCF*TIME+VLCHGF*(-VLPRDF/(2*pi))*cos(((VLFAZF-90)*2*pi/360)+(TIME*2*pi/VLPRDF));
dispsd = VELOCS*TIME+VLCHGS*(-VLPRDS/(2*pi))*cos(((VLFAZS-90)*2*pi/360)+(TIME*2*pi/VLPRDS));
disptd = VELOCT*TIME+VLCHGT*(-VLPRDT/(2*pi))*cos(((VLFAZT-90)*2*pi/360)+(TIME*2*pi/VLPRDT));

yfd = x*sin(TRENDF*2*pi/360)+y*cos(TRENDF*2*pi/360);
ysd = x*sin(TRENDS*2*pi/360)+y*cos(TRENDS*2*pi/360);
ytd = x*sin(TRENDT*2*pi/360)+y*cos(TRENDT*2*pi/360);
xfd = (x*cos(TRENDF*2*pi/360)-y*sin(TRENDF*2*pi/360)-...
      dispfd-SPCNGF*PHASEF/360)-(SNMGF1*sin((yfd*2*pi/SNSPF1)+...
      ((SNFZF1*2*pi/360)+(TIME*SNVLF1*2*pi/SNSPF1))))-...
      (SNMGF2*sin((yfd*2*pi/SNSPF2)+((SNFZF2*2*pi/360)+...
      (TIME*SNVLF2*2*pi/SNSPF2))));
xsd = (x*cos(TRENDS*2*pi/360)-y*sin(TRENDS*2*pi/360)-...
      dispsd-SPCNGS*PHASES/360)-(SNMGS1*sin((ysd*2*pi/SNSPS1)+...
      ((SNFZS1*2*pi/360)+(TIME*SNVLS1*2*pi/SNSPS1))))-...
      (SNMGS2*sin((ysd*2*pi/SNSPS2)+((SNFZS2*2*pi/360)+...
      (TIME*SNVLS2*2*pi/SNSPS2))));
xtd = (x*cos(TRENDT*2*pi/360)-y*sin(TRENDT*2*pi/360)-...
      disptd-SPCNGT*PHASET/360)-(SNMGT1*sin((ytd*2*pi/SNSPT1)+...
      ((SNFZT1*2*pi/360)+(TIME*SNVLT1*2*pi/SNSPT1))))-...
      (SNMGT2*sin((ytd*2*pi/SNSPT2)+((SNFZT2*2*pi/360)+...
      (TIME*SNVLT2*2*pi/SNSPT2))));

 
% Superimpose sets of dunes

if TYPE == 1
  zfd = (-6*sin(xfd*FD*pi/50)/FD-1.5*sin((xfd*FD*pi/25)+PROFF)/FD);
  shape = 1;
  zfd = zfd*sizef;
  zsd = (-6*sin(xsd*SD*pi/50)/SD-1.5*sin((xsd*SD*pi/25)+PROFS)/SD)*shape*sizes;
  ztd = (-6*sin(xtd*TD*pi/50)/TD-1.5*sin((xtd*TD*pi/25)+PROFT)/TD)*shape*sizet;
  z = zfd + zsd + ztd + DPOSIT;
  z = max (z, ((7.5/FD)+(7.5/SD)+(7.5/TD))*ELVMIN+DPOSIT);
  
elseif TYPE == 2
  zfd = (-6*sin(xfd*FD*pi/50)/FD-1.5*sin((xfd*FD*pi/25)+PROFF)/FD);
  shape = ((7.5/FD)-zfd)/(15/FD) ;
  zfd = zfd*sizef;
  zsd = (-6*sin(xsd*SD*pi/50)/SD-1.5*sin((xsd*SD*pi/25)+PROFS)/SD).*shape*sizes;
  ztd = (-6*sin(xtd*TD*pi/50)/TD-1.5*sin((xtd*TD*pi/25)+PROFT)/TD).*shape*sizet;
  z = zfd + zsd + ztd + DPOSIT;
  z = max (z, ((7.5/FD)+(7.5/SD)+(7.5/TD))*ELVMIN+DPOSIT);

elseif TYPE == 3
  zfd = (-6*sin(xfd*FD*pi/50)/FD-1.5*sin((xfd*FD*pi/25)+PROFF)/FD+7.5/FD)*sizef;
  zsd = (-6*sin(xsd*SD*pi/50)/SD-1.5*sin((xsd*SD*pi/25)+PROFS)/SD+7.5/SD)*sizes;
  ztd = (-6*sin(xtd*TD*pi/50)/TD-1.5*sin((xtd*TD*pi/25)+PROFT)/TD+7.5/TD)*sizet;
  z = max(zfd, zsd); z = max(z, ztd);
  z = z + DPOSIT;
  z = max (z, (7.5*(1+ELVMIN)/BD+DPOSIT) );
  
elseif TYPE == 4
  zfd = (-6*sin(xfd*FD*pi/50)/FD-1.5*sin((xfd*FD*pi/25)+PROFF)/FD);
  shape = 1-((7.5/FD)-zfd)/(15/FD);
  zfd = zfd*sizef;
  zsd = (-6*sin(xsd*SD*pi/50)/SD-1.5*sin((xsd*SD*pi/25)+PROFS)/SD).*shape*sizes;
  ztd = (-6*sin(xtd*TD*pi/50)/TD-1.5*sin((xtd*TD*pi/25)+PROFT)/TD).*shape*sizet;
  z = zfd + zsd + ztd + DPOSIT;
  z = max (z, ((7.5/FD)+(7.5/SD)+(7.5/TD))*ELVMIN+DPOSIT);
  
elseif TYPE == 5
  zfd = (-6*sin(xfd*FD*pi/50)/FD-1.5*sin((xfd*FD*pi/25)+PROFF)/FD)*sizef;
  zsd = (-6*sin(xsd*SD*pi/50)/SD-1.5*sin((xsd*SD*pi/25)+PROFS)/SD+7.5/SD)*sizes;
  ztd = (-6*sin(xtd*TD*pi/50)/TD-1.5*sin((xtd*TD*pi/25)+PROFT)/TD+7.5/TD)*sizet;
  z = zfd + max(zsd, ztd) + DPOSIT;
  z = max (z, ((7.5/FD)+(7.5/SD)+(7.5/TD))*ELVMIN+DPOSIT);
  
elseif TYPE == 6
  zfd = (-6*sin(xfd*FD*pi/50)/FD-1.5*sin((xfd*FD*pi/25)+PROFF)/FD);
  shape = ((7.5/FD)-zfd)/(15/FD);
  zfd = zfd*sizef;
  zsd = (-6*sin(xsd*SD*pi/50)/SD-1.5*sin((xsd*SD*pi/25)+PROFS)/SD).*shape*sizes;
  ztd = (-6*sin(xtd*TD*pi/50)/TD-1.5*sin((xtd*TD*pi/25)+PROFT)/TD).*shape*sizet;
  z = zfd + zsd + ztd + DPOSIT;
  z = max (z, ((7.5/FD)+(7.5/SD)+(7.5/TD))*ELVMIN+DPOSIT);
end

% Determine high and low points on bedform surface, and set initial values
% of elevation arrays (zcont and ZBED).
if FirstRun
  zmin = min(min(z));
  zmax = max(max(z));
  zref = zmin + (zmax-zmin)*ZHORIZ;
  if(zref < -30.0); zref = -30.0; end
  ZBED(GridSize/EdgeGridSpace:-EdgeGridSpace:1) = z(:,1);
  ZBED(GridSize/EdgeGridSpace:2*GridSize/EdgeGridSpace-1) = z(1,:);
  ZBED(2*GridSize/EdgeGridSpace:3*GridSize/EdgeGridSpace-1) = z(:,100);  %%
  ZBED(4*GridSize/EdgeGridSpace-1:-EdgeGridSpace:3*GridSize/EdgeGridSpace) = z(100,:);  %%
  ZBED = min(ZBED,zref);
  ZBED = max(ZBED,-30);
end

%Define ZBED
if size(z,1) > 1
  %zcont = min(z,zcont);
  ZBED(GridSize/EdgeGridSpace:-EdgeGridSpace:1) = min(ZBED(GridSize/EdgeGridSpace:-EdgeGridSpace:1),z(:,1)');
  ZBED(GridSize/EdgeGridSpace:2*GridSize/EdgeGridSpace-1) = min(ZBED(GridSize/EdgeGridSpace:2*GridSize/EdgeGridSpace-1),z(1,:));
  ZBED(2*GridSize/EdgeGridSpace:3*GridSize/EdgeGridSpace-1) = min(ZBED(2*GridSize/EdgeGridSpace:3*GridSize/EdgeGridSpace-1),z(:,100)');  %%
  %ZBED(3*GridSize/EdgeGridSpace:4*GridSize/EdgeGridSpace-1) = min(ZBED(3*GridSize/EdgeGridSpace:4*GridSize/EdgeGridSpace-1),z(100,:));   %%
  ZBED(4*GridSize/EdgeGridSpace-1:-EdgeGridSpace:3*GridSize/EdgeGridSpace) = min(ZBED(4*GridSize/EdgeGridSpace-1:-EdgeGridSpace:3*GridSize/EdgeGridSpace),z(100,:));   %%
  %  ZBED = min(ZBED,zref); 
  ZBED = max(ZBED,-30);
else
  ZBED = min(z, ZBED);
  ZBED = max(ZBED,-30);
end
