# Supplementary material for: A method to generate small-scale, high-resolution sedimentary bedform architecture models representing realistic geologic facies
Source: Sci Rep. 2017 Aug 23;7:9238. doi: 10.1038/s41598-017-09065-9 (PMC5569078; doi:10.1038/s41598-017-09065-9)
Supplement: Supplementary file 3 — Supplementary Information [file 41598_2017_9065_MOESM3_ESM.zip]

Archive with 3 entries (3 files):
- vert_xsxn_all.mat
- vert_xsxn_all_D.mat
- vert_xsxn_all_Pth.mat
